# Supplementary material for: Mycotoxins, Phytoestrogens and Other Secondary Metabolites in Austrian Pastures: Occurrences, Contamination Levels and Implications of Geo-Climatic Factors
Source: Toxins (Basel). 2021 Jun 30;13(7):460. doi: 10.3390/toxins13070460 (PMC8310091; doi:10.3390/toxins13070460)
Supplement: Supplementary file 1 [file toxins-13-00460-s001.zip]

Archive with 1 entries (1 files):
- toxins-1255158-supplementary.pdf
